# Supplementary material for: Effect of vitamin energy drinks on relieving exercise-induced fatigue in muscle group by ultrasonic bioimaging data analysis
Source: PLoS One. 2023 Jun 26;18(6):e0285015. doi: 10.1371/journal.pone.0285015 (PMC10292702; doi:10.1371/journal.pone.0285015)
Supplement: S1 Dataset — (XLSX) [file pone.0285015.s001.xlsx]

## Sheet: Raw Data
The above formula is applicable to Table 2, Figure 4 and Figure 5.
Table 2
Algorithms	Extraction accuracy	FP	TP
Original VGGNet	0.969	1.47	38.76
Optimized VGGNet	0.982	1.74	39.28
O-3DCNN	0.912	1.31	36.48
ST-CNN	0.905	1.44	36.2
ODPM-CNN	0.9708	1.96	38.83
Figure 4
Specific action	S	C	R	T	B	A	J	H
Head Accuracy	0.96	0.956	0.951	0.938	0.969	0.968	0.942	0.955
FP	2.35	1.26	3.31	1.47	1.25	3.29	2.75	3.34
TP	33.6	33.46	33.285	32.83	33.915	33.88	32.97	33.425
Shoulder Accuracy	0.948	0.923	0.913	0.932	0.924	0.926	0.924	0.913
FP	1.82	2.79	1.81	1.81	1.39	1.04	3.14	2.97
TP	33.18	32.305	31.955	32.62	32.34	32.41	32.34	31.955
Elbow Accuracy	0.917	0.883	0.926	0.88	0.873	0.926	0.904	0.899
FP	2.21	3.06	1.58	1	2.63	2.21	2.77	2.63
TP	32.095	30.905	32.41	30.8	30.555	32.41	31.64	31.465
Wrist Accuracy	0.853	0.847	0.876	0.856	0.836	0.859	0.869	0.868
FP	3.03	3.02	2.97	3.02	2.95	3.05	2.96	3.01
TP	29.855	29.645	30.66	29.96	29.26	30.065	30.415	30.38
Hips Accuracy	0.889	0.888	0.896	0.873	0.89	0.91	0.883	0.876
FP	3.1	3.14	3.06	3.07	3.09	3.12	3.13	3.12
TP	31.115	31.08	31.36	30.555	31.15	31.85	30.905	30.66
Knee Accuracy	0.875	0.879	0.932	0.942	0.934	0.958	0.896	0.887
FP	3.19	3.12	3.2	3.23	3.15	3.27	3.23	3.24
TP	30.625	30.765	32.62	32.97	32.69	33.53	31.36	31.045
Ankle joint Accuracy	0.848	0.854	0.839	0.864	0.867	0.866	0.847	0.839
FP	3.02	2.99	2.95	2.97	2.95	2.98	2.99	2.95
TP	29.68	29.89	29.365	30.24	30.345	30.31	29.645	29.365
Figure 5
	Accuracy		Loss (Entropy)
Double-LSTMs	0.769		0.1219
FP	40.91		0.25
TP	147.648		-0.4876
Single-LSTMs	0.798		0.0685
FP	38.83		0.57
TP	153.216		-0.1202
F-Multiple LSTMs	0.873		0.0472
FP	35.83		0.64
TP	167.616		-0.0737
A-Multiple LSTMs	0.889		0.0748
FP	28.02		0.82
TP	170.688		-0.0912
The above formula is applicable to Figure 6.
Figure 6
Body movements	S	C	R	T	B	A	J	H
Accuracy	0.8	0.76	0.82	0.76	0.92	0.84	0.72	0.8
	40/50=0.8	38/50=0.76	41/50=0.82	38/50=0.76	46/50=0.92	42/50=0.84	36/50=0.72	40/50=0.8
Response time	5.6	5.8	5.9	5.1	5.4	5.2	5.6	5.7
N	2.2	2.9	2.3	2.6	2.9	2.6	2.9	2.4
A	1.9	1.2	1.5	1.8	1.9	1.6	1.2	1.1
B	1.5	1.7	2.1	0.7	0.6	1	1.5	2.2
Success times	40	38	41	38	46	42	36	40
